# Supplementary material for: Phytosomes as a Plausible Nano-Delivery System for Enhanced Oral Bioavailability and Improved Hepatoprotective Activity of Silymarin
Source: Pharmaceuticals (Basel). 2022 Jun 24;15(7):790. doi: 10.3390/ph15070790 (PMC9318442; doi:10.3390/ph15070790)
Supplement: Supplementary file 1 [file pharmaceuticals-15-00790-s001.zip]

Archive with 1 entries (1 files):
- pharmaceuticals-1784153-supplementary.pdf
